# Supplementary material for: The cell fate regulator NUPR1 is induced by Mycobacterium leprae via type I interferon in human leprosy
Source: PLoS Negl Trop Dis. 2019 Jul 25;13(7):e0007589. doi: 10.1371/journal.pntd.0007589 (PMC6684084; doi:10.1371/journal.pntd.0007589)
Supplement: S1 Table — (XLSX) [file pntd.0007589.s007.xlsx]

## Sheet: M. leprae induced gene sig.
ALDH7A1P4
IDO1
MIR1972-2
MIR4783
MT-TS2
RNA5SP390
RNU6-450P
RNU6-878P
RNU7-133P
RNU7-41P
SNORD105
SNORD48
CNNM4
MAP4K3
RN7SL752P
SEC14L1
MTHFR
ABHD8
CROCCP3
HLA-DRB6
RAB12
SUCNR1
TBC1D15
UBXN7
AGO4
PAN3
ZCCHC6
GPATCH3
RNPC3
SYT15
FAM110A
HERC4
C6orf62
PTPN1
SEPP1
SEMA3A
STK38
STX5
ZC3H11A
SPIRE1
UVSSA
LRP12
SNORD116-20
ZBTB7A
ATP8A1
BCAS3
GAK
GSN
FGFR1OP2
HECTD1
SRSF5
ZRANB1
ATP6V1B2
EWSR1
HMGN2P20
NXF1
GABARAP
MAD2L2
WBP1L
C19orf26
IDS
NONOP2
NOSIP
CLECL1
CXorf21
KAT5
MAX
EPB41
RSF1-IT2
SNORA60
TRAF3
LPHN1
ATP2C1
HK3
PLK3
RASGRP1
KLHL12
SEC61A2
CPM
H6PD
RN7SL811P
PCIF1
PHTF1
KHNYN
TPTEP1
LRRC16A
GPX4
PPAP2B
RNU6-1228P
THRB-IT1
UBTD1
ZNF629
DUSP10
GRK6
NLRP1
XAB2
APOA2
GCLM
ZNF200
ANO5
DHRSX
FAM126B
PPIHP1
PRRG1
STX7
ATF4
FAM83G
TRIM26
ADD3
FBXL17
SECISBP2L
TBK1
CD84
ENTPD5
COX6CP15
KRR1P1
MIR221
RN7SL57P
RNA5SP78
RNU2-56P
RNU6-1197P
RNU6-307P
SLC23A2
DNAJB9
NRIP3
SLC16A3
TALDO1
TBC1D2B
C9orf16
CSF1R
PAX8
PTPN6
TSC22D1
USF1
FAM71F2
KRT8P33
P2RY8
ABHD12
ARSK
CXorf31
ZBTB18
CEP68
CLN8
VASH1
RN7SKP255
RNU6-510P
SNORD8
GPR157
KIAA0430
RBBP6
RPL5P4
SNX8
ARNTL2
ATG2B
HIVEP1
RNU6-523P
C1orf63
GSG1
PELI3
ZC3H7A
LINC01067
MIIP
EGOT
IFNK
KBTBD2
NID1
NR3C1
TRIM6
XIAP-AS1
MSL3
FABP4
FAT2
IGSF6
TDRD3
DCAF8
SNORD94
CTTN
FMR1-IT1
GPR35
RPL23AP64
APBB2
GPR137
PVRL4
SNORA16B
ZC3H3
INPP5K
IRAK3
KIAA1432
ATG14
GCC2
KLF9
TUBA4A
ACAP2-IT1
FAM129B
BLOC1S2
RPS19BP1
PHF13
PAPD4
ZMYM2
NR1D2
ZNF687
DNAJA1
PTAFR
RBCK1
RPS15AP10
BCL3
NAV1
PIGB
TEF
MIR4799
RNU6-118P
RNU6-767P
SERTAD1
ERF
SIRPA
LINC00520
LMO4
RN7SL128P
GRN
ME1
SPPL2A
ZNF107
ARHGAP27
CHMP4B
MICALL1
PRDX2P3
RNU6-892P
ZDHHC20
MSRB1
C1orf21
C10orf10
IL10RA
STX4
CMTM8
COASY
RNU5B-1
SLC22A4
TARSL2
SEPN1
ZNF589
DCBLD1
NECAP1
PPM1B
TEC
TVP23CP1
DNASE2
ERAP2
HDAC5
PPARGC1B
RN7SL190P
RN7SL455P
RUNX3
ATP11B
LINC00672
RNF114
AUH
HLA-DQA2
KEAP1
UBE2V1
YPEL5
ATP6AP2
PPP1R12C
TTLL3
TXK
RANBP9
ACAP2
CD44
CEP135
TLK2
TSSK4
CD52
C15orf62
GNPTAB
VPS9D1
PDGFB
TNNI2
DSTYK
LIF
NEK7
ASPHD1
CDK17
ELF2
MRAS
SYNJ2
C4orf48
HLA-DQA1
TMEM164
BRD2
CDY4P
KLF13
HDHD3
ZFAND5
FJX1
LDLRAP1
TLDC2
IRF5
RNA5SP197
RNU1-16P
RNU6-387P
RNY4P17
CIC
CSRNP2
NTAN1P2
ERBB2IP
ICOSLG
SNX18
AKT3
SEC13P1
EMR2
MDM2
PSEN2
PSMB10
ROGDI
KIAA0930
SBF1
TCTN2
ARGFXP2
HNRNPA1P62
STRBP
ATP6V1A
FXR2
RNU1-11P
ST3GAL1
ABCC3
JUND
MED13
RNU6-341P
TRIM33
GLTPD1
GSDMD
COL4A3BP
RNASEK
CCDC102B
MALAT1
PPP1R26P1
RFTN1
AMY2B
C4orf45
PDZD9
TAPBP
EAPP
JHDM1D-AS1
SRD5A1
PPP4R1L
ABCA7
ATP13A1
LGALS3
GBP2
RUSC2
N4BP2L2
PRKD2
KDM4B
RBPMSLP
DAPP1
MICAL1
RN7SL736P
IFT27
KPNA5
ST20
HLA-E
RILPL2
RNU1-91P
LRP5L
RAB11FIP1
CTSL
LEAP2
MFN1
TRIM38
CCDC174
NIP7P3
TMEM206
CHKA
FAM160B1
MIR623
POU5F1P3
PPTC7
RN7SL166P
ATP2B4
SLU7
UBE2D1
CCDC84
HMGB1P23
LAMC1
ARHGEF12
RN7SKP185
CCL7
GOLGB1
OLFML2B
PTK2B
PNMA1
ZBTB40
NCBP2-AS1
PITHD1
RN7SL396P
HERPUD2
RIPK1
RPL21P5
STRADA
TGFBI
RGAG4
CDK9
MRPS18AP1
RN7SL558P
CXorf38
DGCR2
SNORA71D
SNORD89
TRIP10
ASMTL
CASP7
CHD6
CNIH3
RBMS2
TBC1D30
PVRL2
CLK3
GTF2I
SIRT7
TOR4A
C3orf62
MRC2
LPXN
OPTN
FAM32B
ICAM1
NDST1
RERE
METTL15
SIPA1L2
CDH23
MAGEF1
DUSP16
ZNRF2
CCDC152
RHD
IL1R1
MIEF2
NCF2
NCK1
ITPKC
MEGF11
MIR1827
MIR3142
MIR4676
MT-TQ
RN7SKP36
SNORA14A
TBC1D24
YWHAQP5
ZER1
CYTH3
SLC39A13
KLC4
PLXNA1
ANKRA2
ATOX1
CTNNBL1
BAZ2A
BTF3P12
SDHAP3
TMEM102
DNAJB2
SCARNA2
SPAG9
ACADS
CTTNBP2
UNK
CEBPB
SERINC2
ACVR1
ADAM17
COL23A1
EPM2AIP1
GTF2IRD1
KLHDC2
PKN2
SQRDL
ZNF277
CLEC2D
N4BP1
ZBTB33
LINC-PINT
SNORA76
SNX33
SPATA13
MEI1
PIP4K2C
RIT1
SH2D3C
NCOA3
ZBTB22
MIRLET7I
MIR181A1
MIR548AC
MIR3178
MIR4737
MIR5009
NDUFA5P2
RNA5SP469
RNU4-24P
RNU6-564P
RNU6-959P
RNU7-123P
RNU7-77P
RNU7-96P
ZNF267
ZSCAN16
FTX
IL18BP
WAC-AS1
ATP6AP1
SNORA59B
RN7SL665P
SESTD1
MBD2
CLEC4A
DYRK3
NAMPTL
FAM109A
RPL36AP33
RPS2P44
MAP3K12
DTX4
LYSMD2
C1GALT1
NPEPPS
SLC39A8
DICER1
GAS2L1
PLA2G4C
RPL35P5
TBC1D9
CRTC2
HNRNPU-AS1
PELI1
RN7SL3
C8orf76
ACIN1
FBXL20
INPPL1
PTPRC
ZFP91
GSTO1
MBP
PLA2G7
S100A9
SPHK2
CADM1
DPEP2
EPHB2
FBXL14
MARK4
BIRC6-AS1
MVP
RASSF3
ATN1
CFLAR-AS1
DRAP1
GPNMB
ZNF580
CSF2RA
DDI2
MIR5010
RN7SL22P
RNU6-238P
TMEM81
ADRA2B
HSBP1L1
PAPLN
GIGYF1
LILRB2
NACC1
RNF19A
TULP4
SQSTM1
STK24
RN7SL66P
FAM195A
NCOA2
NFE2L2
MFSD7
CIRBP
PPM1H
RNU6-198P
TSEN34
UVRAG
TNFSF9
ANXA1
RN7SL381P
CYB5R2
RNA5-8SP6
DCP1A
STX17
C4orf33
ALDH3A2
RPS20P20
ARMC7
ATG13
MAST3
SMAP2
PLEKHA1
RNA5SP219
RNU6-729P
SNORA19
BRMS1L
GATAD2B
GIMAP1
FFAR2
CAPN7
ZZEF1
CBWD1
NCEH1
NPIPB4
RN7SL648P
RPL18P10
HLA-A
R3HDM4
RASGRP3
SPTAN1
SSB
NADK2
SFT2D2
SIK3-IT1
ELF4
LINC00847
MECP2
RPL31P20
CLEC7A
LAMA2
AP3S2
TPRA1
HEXB
PLAGL1
RAB13
SNX27
CFLAR
HNRNPA1P59
TMEM255B
POU2F1
RNU6-1300P
EPHX1
MCOLN3
ITM2B
IL17RA
RAF1
PTPN12
RNU6ATAC
MIR663A
PSMD6-AS2
CWF19L1
ARHGEF40
CICP27
LPAR1
HEBP1
KDM5B
SERPINE3
ZBTB43
LGALS9
RAD17P2
RDH14
APOBR
PNPLA2
WWC3
GAPDHP42
MID1IP1
SGPP2
AGAP3
DMXL2
HLA-DMB
DAGLA
ACRC
KCNA3
RN7SL370P
UTRN
ITGA5
PCMTD1
UBE2V1P1
CBX4
MYL5
ATP13A3
LBX2-AS1
PDE1B
PGD
BACH1
CCDC88A
CIR1
MLLT10P1
SPATS2
DENND1B
SLC4A2
KCTD4
RN7SL502P
USP30
KCTD11
RASAL2
CLEC2B
CLK4
KCNA10
ARHGEF18
CYLD
MIR583
MIR545
MIR4777
PPP1R14BP3
RN7SL790P
RN7SL809P
RNU6-223P
RNU6-319P
SNORA57
SNORA63
SNORD116-18
AKAP17A
HLA-B
SFI1
SLC22A15
FAM65C
CLUH
THRB
TMEM123
USP11
APOBEC2
SEMA6B
VWA5A
TNIP1
NSUN3
LRPAP1
GSAP
IGSF8
MED15
TNFAIP2
MIR26B
SDCBPP1
TDRD9
TMEM88
CA2
TPT1-AS1
ALAS1
MPP1
CASP3
METTL21B
PABPC1P3
RNF13
THEMIS2
GSR
ST6GALNAC6
CBX7
PILRA
TCIRG1
KITLG
CNNM2
RN7SKP271
PDCD1LG2
MIR645
RNU4ATAC11P
SOX13
FTLP2
OLR1
SLC1A3
ANXA9
CTSO
COX6CP1
GLA
RN7SKP227
CCDC69
STEAP3
VMAC
ADAMDEC1
BEND3P3
FBRS
MAPRE3
UFD1L
RN7SL32P
ALOX15B
PBLD
B2M
CMKLR1
HSPE1P13
POLR2A
SIRT1
CICP14
MT-RNR1
NFATC1
MIR365B
CXCL1
IER5L
TRADD
CTSS
ADIRF-AS1
OAZ2
SNORD99
MCU
STX3
SCAND1
DIP2B
PDE7A
SDS
RNU6-1284P
RNU6-282P
ATP6V1F
SP3
TTC7B
ZNF101P2
NPIPA1
RNU6-407P
NUDT19P5
LRRC8A
ZNF804A
HLA-DOA
PDXDC1
ALCAM
SEMA3C
CYB5D1
KCNMA1
ASAH1
DYRK2
CCPG1
GAPDHP49
TOP3A
SDCBP
USP12
SLC25A29
TMEM117
STXBP5
NBPF24
SMIM4
MMACHC
PCGF5
HIRA
ARID5B
GPR162
LINC00869
RAPGEF1
WIPI1
KCNE1
HEXDC
PLEKHO1
ZFAND2B
ANKRD6
RNU6-531P
FAM214B
TTC39B
RBMS1P1
CNTF
ITGAV
MMP9
VOPP1
AIFM2
PDE4B
CTSC
HPGD
MIR367
NANOGP2
RASSF7
RNA5SP305
VRK2
CDK18
TMED8
ZNF366
OGFOD1P1
BACH1-IT2
FAM13A-AS1
PLEKHM2
TTYH2
GMIP
TRAF2
ADAMTSL4-AS1
FAM85A
C1orf198
C21orf91
RN7SL693P
MRPL12
NOXA1
TMEM189
CHMP5
MADD
EPGN
NFKBIE
SIK3
RNU6-1005P
FYN
LINC00278
TRPM4
TNFRSF14
IL1RN
CHRNB1
FTLP3
IL13RA1
MIR3173
MIR4685
RN7SL113P
TPST1
ADCY10P1
MIR663B
NMB
RAB9A
RABAC1
ACOT9
CYB5R4
RNU4-86P
TMEM144
SH3GL1P1
CSGALNACT2
RNU6-1019P
TLK1
LINC00969
ZNF496
DLGAP4
HPS4
TAGLN
ABCD1
CTDSP2
MTMR3
RN7SL801P
ALKBH7
FAM63A
BAK1
CDK14
MIR199A1
MIR4477A
MIR548E
MREG
MSANTD3
CHI3L1
GNA12
ABHD16B
REPIN1
ST3GAL6-AS1
ADIPOR1
BMPR2
ERMAP
LRRK2
THBS3
MLLT4
PCNPP5
SBNO2
FBXO25
RN7SL403P
USP15
IRF2BP1
RAB11FIP1P1
IQSEC2
TSKU
RPS6KA5
RN7SL505P
DDB1
KIFC3
ZNF697
SLC12A8
C7orf49
RNU6-946P
MITF
PINK1
JMY
MKL2
NCOA4
SDHAP1
TOR3A
UCK1
IL7
EYS
SOS1
COX7A2P1
DNM3-IT1
LINC00444
MGAT1
RNU6-658P
SNORA70
FGD2
RNU6-1171P
RNU6-1176P
SMIM14
SNORD70
ST3GAL5
UBXN6
APOO
ZNF251
ABI3
INSL6
RN7SKP9
RRN3P1
CD163L1
TFEC
ZBTB40-IT1
SNAI3
EVI2B
ZNF746
CHST11
TIPARP
MT-RNR2
PRPF40B
ANGEL1
PRORSD1P
RAI14
RDH10
RNU6-638P
AHI1
RUNX2
DUSP8P5
MARCKSL1
C17orf103
RNU6-608P
C9orf72
MAP7
NCOA1
CLIP4
TDRD6
ZNF704
GCHFR
FURIN
DCUN1D2
ST3GAL4
TMEM138
C8orf82
EIF4A1P11
MLLT6
AFAP1L1
ZMIZ2
FMNL3
NBN
TRIM56
NUAK2
PDXDC2P
FAM26F
PLD3
PPFIBP2
CD109
GTF2B
PLAC9
MAN2A2
RAP2C-AS1
RN7SL690P
APOM
KDM7A
RABGAP1L
ZCWPW1
GPD2
CCDC65
ARHGEF10L
MIR103A1
RN7SL650P
RNU6-1111P
RELB
TSPAN3
C8orf56
AP1S3
IFI30
CECR6
NEK4
MAFK
ZBED1
ITGA3
CYB561
SLC16A10
ADAMTSL4
SNN
TUBG2
CDS2
FBXL19
PLK1S1
GLS
HK2
TFPI
HLA-U
SOS1-IT1
DOCK3
MINK1
DAPK1
RN7SKP48
ZC3HAV1
MB21D1
MEPCE
ARHGAP25
CDKN1B
CCDC17
TDRD7
MIR421
AKT3-IT1
C6orf226
IGHM
GOLPH3L
RN7SL750P
FOSL2
MEFV
APOE
DUSP14
RB1CC1
SMPD2
BAG1
PHF11
RNU6-957P
NT5C2
RN7SKP173
RN7SL481P
TMEM63A
TMEM70
WDR45
DBP
FAM204BP
FZD2
MMP19
NFXL1
RN7SL173P
MIR3657
RNA5SP449
RAD9A
PARP15
RPL7P21
SLC30A1
CARD14
ABCC5-AS1
ATP6V0D2
C1orf122
CLCN7
RIPK2
CYTH1
NPC1
SH3BP5-AS1
ASB14
FAM20C
GABARAPL1
PAPD7
HBP1
SMAD7
LGALS3BP
ERN1
MAP3K10
TRMT5
SETD1B
FOLR1
FNBP4
KANSL3
PHACTR2
ACOT2
FUT7
PARP11
CRABP2
SNHG11
KCTD7
B4GALT1
SGTB
CCDC57
RNU2-25P
SEPHS2
C6orf106
HLA-H
PEBP1P3
ADCK3
FCHO2
ATG4D
ITCH-IT1
MIR548C
RNU6-1279P
RNU6-26P
RNU6-672P
SNORD62A
CHD2
TGM2
ABHD4
MLKL
TSC22D2
MAMDC4
TFAP2C
C9orf66
SLC35G2
SDC2
NFE2L3
SLC41A2
FAM46A
RRAS2
PRKCDBP
PSME2
CPEB4
C9orf91
FTH1
SLC36A4
TNS3
HOMER1
RN7SL300P
SORBS3
C19orf71
BACH1-AS1
IKBKE
SP100
ATG16L2
MGLL
DNAJC19P5
RND3
CBR3
SP140
SLC22A1
TGIF2
DOCK4-AS1
SCARNA18
APOL1
NES
STRN3
CC2D1A
ARHGEF11
CDC42EP3
TCEB1P19
VAMP1
SPATS2L
RSBN1L-AS1
PPP1R12A
TPM2
PARP6
RN7SKP55
SLC27A3
WDR91
SLC31A1
TGIF2P1
C21orf119
POU5F1P5
DUSP5
EEF1A1P32
TBKBP1
MIR581
LRP10
ANKRD18EP
RN7SL8P
ATP2A3
UNC5B
GSTM4
GTPBP2
ALK
BPGM
MFSD12
RNU6-272P
SLC15A3
GM2A
ZBTB46
DOCK4
MIR3922
MIR4489
MIR4725
RNU6-314P
RNU6-343P
RNU6-547P
RNU6-795P
SNORA35
ATP6V1H
RGS16
GLRX
LINC00937
PATL1
RN7SL838P
TOM1
APOBEC3F
ABTB1
ZFAND4
CYB5D2
FADS3
MIR4482-1
CBLN3
CHIT1
SLC29A1
TTC28
ACSL1
RPLP0P2
USP54
FGD6
FN1
RPS6KA2
STRIP2
SYCP3
RNU7-11P
TMEM119
FUT4
HLA-C
LINC00622
RN7SL507P
ZC3H12A
ISCU
KCNJ5
PPP3CC
DNAJB4
SLC44A1
FRAT1
ANGPT2
CBX6
RNU6-720P
SEC22B
ZC3H12C
SLC44A2
ANG
TXN
MAP3K2
PPM1E
RDX
VAMP5
CISH
ZFYVE16
RNU6-1165P
RNU6-128P
KIAA1522
MARCKSL1P1
PSMB9
VMO1
BLZF1
NRON
CCR5
NAPA
ACE
CCDC146
HCP5
UBE2Z
ADPRHL2
LSS
TESK1
TRIM21
MIR3978
TOM1L2
IRS2
WASL
GRAMD1A
RALA
ADAR
DEDD2
ARMC9
EOGT
MMP24-AS1
FAM21C
H2AFZP4
PODXL
RNU6-5P
LINC01010
PRKAG2
RBM3
LILRB4
HMG20B
PTGIR
NBPF10
RN7SL503P
RNU4-47P
RNU6-1262P
SNORD72
DENND5B
ZBED6
C1orf147
PCSK5
ATG2A
NMI
APOL2
GBP3
MIR4257
OGFR
RNF31
DDIT4L
SETDB2
PRKCH
USP2
ARID3A
TLE1
FBXW5
LINC00362
CCND2
RN7SL220P
RNU1-89P
SEMA4D
RICTOR
RNF144B
SAV1
CDC42P5
SRP72P2
FUCA1
MIR1273C
UBE2FP3
GPR141
OR2AT1P
CLEC12A
SLC6A6
MIR569
HSD17B14
CSF2RB
NUB1
FARP1
RN7SL359P
RNF24
NME8
VAV3-AS1
GSTM3
PHACTR4
HSD3BP5
RN7SKP79
SCG5
TRIM14
WFS1
PIM3
CXCL16
RN7SL674P
LRRC28
RNU6-759P
MIR302D
RNU105C
ZNF767
MICALL2
RPUSD1
FTH1P7
PHKA1
SLC3A2
BAIAP2L1
METTL7A
RNU6-653P
RASAL1
SP140L
TLR8
HEXIM1
RNA5SP321
ETV6
LYN
SECTM1
PIK3IP1
PDPN
HEG1
RHBDF2
ZCCHC14
FAM8A1
GCLC
UHRF1BP1
EVA1B
RHBDF1
SNORD56B
RNU6-856P
NBPF8
C16orf45
OSBPL5
RNU6-595P
FAM134B
BBS5
LINC00537
CRY1
TRANK1
MOV10
RNU6-469P
ARG2
UNKL
CCNA1
RPS3AP32
RNA5SP88
RNU1-63P
RNU4ATAC18P
SNORA79
LSR
RN7SKP8
RPS4XP1
PHBP9
TESK2
MIR146A
SEMA4A
BANP
RNU6-1147P
RPL21P23
FAM151B
NR1H3
WARS
RN7SL825P
PTGER2
CD5
DTX3L
UNC93B1
HSPBAP1
COL4A2-AS2
ANKDD1A
N4BP2L1
SLC17A5
SNORD53
MIR3128
MIR4712
RNA5SP201
RNA5SP237
SNORD116-15
MED25
PRLR
SGSH
FAM213B
RN7SKP224
UNC5A
CBLB
LYZ
BCO2
P2RY11
PHOSPHO1
S1PR2
SLC2A4
MYOZ1
RN7SL664P
C7orf60
CALCOCO1
ADPGK-AS1
FGL2
RHBDD2
ATP1B4
CHST12
MIR326
MIR554
RNU6-1099P
SLC8B1
JAK3
TSPAN33
PTOV1-AS1
PHF1
CNP
OXER1
RN7SL4P
RTCB
PRDX3P1
IL20RB-AS1
MIR3909
CD40
SLC6A8
WDR19
PHLDA3
NADK2-AS1
SH3GL1P3
TREML1
ZNF219
EMILIN1
TSPAN17
FAM72A
NBPF2P
HELB
ZNF385A
MIR374B
RN7SL535P
SIGLEC1
IL20RB
NADK
BMP1
FTH1P15
PLEKHF1
RN7SKP203
LINC01125
HS3ST2
BBC3
TDP2
ADAM28
JAKMIP2
RN7SL213P
MIR3648
CLK1
CSPG4
RNU7-29P
SSTR2
LRRFIP2
APOBEC3G
SMCHD1
FOXO4
CLCF1
RARRES1
DFNB31
MASTL
SEMA7A
PLEKHG3
MAPK8IP3
MUC20
KIAA0513
ELL2
DHRS9
MIR214
MIR34A
MIR548A3
MIR2467
MIR3164
MIR3671
MIR5693
RNU6-1198P
RNU6-122P
RNU6-701P
SNORD116-1
SNORD96B
SLC25A28
DDX43
JADE2
HLA-F
NOTCH2NL
TATDN2P2
RGS20
LMBR1L
GRINA
NBPF7
OR5B21
SRC
CLMN
ARHGAP17
ARRDC2
HS3ST3B1
MTND5P14
CSRP2
MIR151B
PIWIL4
SNORD64
PPP2R3A
BAALC
LAMTOR3P2
ANPEP
CCL18
MIR1249
SMOX
TMEM140
HIVEP2
DNM3
NBPF9
ADAM12
AKR1B1
MMP2
HIGD1C
MIR941-1
ZMYND15
NCKAP1
OSGIN2
VNN2
GTPBP1
TMEM114
MIR4295
NBPF18P
RASSF8
UBE2D3P3
MME
FTH1P8
EID3
RN7SL798P
ZNFX1
DYNLT1
PLEKHM3
RPS23P6
FAM214A
YPEL4
ULK1
KIAA0040
RNU2-70P
CTSF
MYL9
SAT1
MEGF6
TIFAB
CXCR4
JAK2
ACO1
DMXL1
LINC00926
HLA-G
ZNF618
TRIM22
MIR103A2
SNORA4
SNORA9
DCSTAMP
RNU6-1010P
RPL21P44
SIGLEC17P
GBE1
HLA-K
FAM20A
RWDD2A
CD80
SPSB1
C20orf24
RNU6-1062P
RN7SL660P
TBX19
TUFT1
PSTPIP2
TXNRD1
GPC4
KCNJ1
RN7SKP180
PFKFB3
NEAT1
ZNF358
CMTR1
MVB12B
TBC1D2
WTAP
SPHK1
TNK2
PIM1
IGHEP2
MIR548AX
MIR616
MIR5094
RN7SKP186
RNU6-125P
RNU6-762P
SLC35E3
KYNU
SLC45A4
TSNARE1
KLHL24
OVGP1
TRIM5
FOXO1
TTTY10
MTND4P14
ALDH2
IRF9
IL2RA
SLC31A2
TTC21A
DCUN1D2-AS
TAP2
COL6A1
RPL17P40
DIRC2
ST18
HMGN5
RBM43
CYP27A1
MIR3161
MIR4684
ABCC1
LXN
TFCP2L1
GAPDHP33
XRN1
FAM69A
IL23A
MIR342
RNU6-172P
SNORD112
TNKS1BP1
KCNA2
SNRPGP14
ZCCHC2
RN7SL382P
VSIG10
COL24A1
LILRB1
RN7SKP189
MIR374A
SNX10
KLHDC8B
APBB1
NCF1C
PARP12
PRR7-AS1
RN7SL836P
TNNT1
IQCK
AMZ1
DNM3OS
CYTIP
AKT1S1
DHRS11
UCHL1
RNU1-100P
ATP8A2P2
KIAA0226
SPATA7
HORMAD1
REC8
AIG1P1
RAB11FIP4
CDC42EP2
HAVCR1
BHLHE41
C12orf79
CA11
SMARCD3
GREM1
RFX8
KIAA1958
PDLIM7
BAMBI
C3orf35
UBE2L6
SNORD79
RASL11B
ODF3B
PROS1
SLC38A2
TNIK
SEL1L3
ATF5
MIR628
C21orf67
MYD88
RN7SKP26
CYP1B1
SLFN5
AHRR
SLC30A4
CCL23
RNU6-541P
YPEL3
BCL2L11
SLC26A11
SLC18B1
CLEC1B
LAMB1
MAP1LC3A
MIR3183
SNORD111
MIR4668
RNU6-769P
TYMP
MYO1B
C11orf94
RN7SL834P
GPR68
SAMD4A
TCP11L2
PLCL1
RN7SL521P
SCO2
TRAFD1
SH3PXD2B
PTGR1
RPL34P17
KCNAB1
CSRNP1
ENTHD1
MIR4308
GAL
SLC6A12
DCAF4L1
CCL5
DDHD1
MIR5706
TREX1
PDCD1
TMEM132A
ACP5
OR52K3P
CST7
PHBP3
COL6A2
RNU6-524P
RNU6-879P
CYP27B1
CACFD1
NOTCH3
RNF19B
THBS1
CYB561A3
SLC6A16
DDX60
TBC1D17
KLHL21
LSMEM1
RN7SL589P
DPYSL3
HSD11B1
SLAMF7
FOLR3
AGRN
PTGES3P1
ATP10A
GADD45G
IL1R2
TNFSF13B
SPARC
MIR4718
NKG7
SLC2A6
MIR1913
CRYBA1
SYNGR1
TIMP3
PDGFC
NCF1B
MXD1
NBL1
DPP4
TAP1
TOR1B
STARD10
CREBRF
PML
TNFSF18
CLU
TRIM25
LINC00310
HIGD1AP17
STAT4
HMGN2P46
CLEC1A
ARID5A
SLC43A2
STAC2
CLEC4E
UBE2FP1
NMT2
TRIM54
LAP3
RPS6KA2-IT1
TNFRSF4
DSC2
NLRC5
MIR624
MIR4632
PPBP
PADI2
PARP10
FRY
C1orf226
STX11
SLC30A3
PNPT1
ASRGL1
RN7SL652P
MMP14
BMF
IL15
IGFBP6
ASCL2
MSC
RPL7P24
MYBPH
CTSK
RNU6-1310P
PARP14
TATDN2P3
MAP1A
TMEM255A
PELI2
TIE1
IL8
RNU6-1294P
PDE4DIP
COL5A3
ALDH1A2
IFI6
CAB39L
MAOA
C19orf66
SOD2
PLSCR1
MIR378A
RNU7-13P
AP5B1
PARP9
SH3D21
PPIAP20
RNU6-1042P
SETP6
SP110
STAT2
GK
NCF1
IFIT5
C15orf48
RNA5SP210
OTUD7B
PTGDS
CD38
IL4I1
TNFRSF18
EREG
SHOX2
MRPS6
ABHD5
DDX60L
MMP7
LINC01050
IFI35
RNF213
IRF1
CD72
GK-IT1
GK-AS1
RAPSN
MIR3189
TMSB4XP1
APOL6
EIF2AK2
ITGBL1
OCSTAMP
CCL22
RPS27P15
STAP1
FDPSP3
MIR26A2
RNU6ATAC9P
RPS5P2
SGCG
RN7SKP231
SDC1
FBXO6
PPIAP30
IL15RA
C17orf96
ACSM5
F2R
MIR1255B2
SAMD9L
OSBPL10-AS1
PPM1K
AK5
RNU6ATAC27P
IFITM3
XAF1
RCC2P6
AKR1C3
RPL7AP65
CLEC4D
PRKAG3
RPL21P121
ITGB3
IL7R
OAS1
[truncated: 107 more rows]

## Sheet: DarkOliveGreen Module
SLC25A13
C19orf60
TNFRSF12A
TRAPPC6A
JARID2
PKD1
PLAUR
QPCTL
MAMLD1
PHLDB1
RUNX3
RNH1
BIRC3
GLRX2
CD44
GAB2
MAP2K3
TMSB10
NNAT
THRAP3
KIF1B
SZRD1
USP36
TRAF1
MED29
ZNF275
CTSA
FAM107B
FTSJ1
BCL3
MAPK6
ARHGAP10
FAM50A
CELSR1
RAB7A
NFKB2
SIRT6
ARAF
REXO1
CXCL2
MAST2
PPP1R15A
RFX2
FXYD5
ICAM1
GNPTG
PLEKHG2
HNRNPC
COMT
NUP188
CREM
NUBP2
HIVEP1
C19orf26
HNRNPM
CEP170B
GADD45B
SMARCB1
SF3A1
LMF2
TSPO
PDGFB
PSMA6
NFKBIA
EMC9
PYGB
NELFCD
PSMA7
SLCO4A1
GMEB2
CST3
ADNP2
SMAD7
EMD
RGCC
SLC7A5
NUBP1
UBE2I
HOMER2
VPS18
NDRG1
SPAG1
CHRAC1
PYCRL
R3HCC1
HNRNPL
DOT1L
SF3A2
CCDC9
MIER2
ELL
ITGB8
DFNA5
DNAJB6
LFNG
STX1A
HSPB1
RHEB
EIF4H
KANK1
NCS1
GLIS3
MAP3K8
ZMIZ1
PPIF
RAI1
BLMH
GOSR1
SLC16A6
DPH1
NFKB1
EHD1
RNF141
BIRC2
CD81
PSMD9
KCTD10
SLC11A2
CAMKK2
ELK3
SH2B3
DSE
CD83
DNPH1
PPP2CA
HMGXB3
USP4
CCL20
ID2
HPCAL1
PLEK
ZBTB17
CD58
ETV3
UAP1
ECE1
ID3
SLC2A1
F3
ESYT2
TREH
TNFAIP3
NR4A3
DCAF4
FLVCR2
NRDE2
GNA13
CYSTM1
UBIAD1
PYROXD1
NAA50
CCRL2
PQLC1
SRGN
DDX54
DDX39A
PFDN5
G0S2
AGO2
SNAI1
PMEPA1
CDKN1A
LRRFIP1
SH3TC1
SLC2A4RG
EML2
RALY
ELK1
HNRNPH2
IPPK
PIN1
UQCR11
SMARCA4
LIF
RABL5
ACKR4
ABHD17A
SNX9
MAP1S
SSBP4
CAMSAP1
PPAN
PLXNA3
HABP4
ZNF428
CHMP1A
THOC6
NPHP4
RARA
CHSY1
PER2
LANCL2
KDM6B
MUTYH
IRAK2
BHLHE40
GRHL1
FAM127A
DHX34
P2RX4
FHOD1
MYO1G
TTYH3
SKIL
RASSF5
CCDC115
BIN1
DNAJB5
NUMA1
THBS1
DUSP5
PHLDA1
SDSL
BCL2A1
ITGAX
ARSG
TAF4B
AFG3L2
ARRB2
PIK3R5
TMC6
FN3KRP
RPTOR
ELAC1
SLC39A3
PFKL
SH3GL1
DUS3L
SIK1
EMP3
ZNF787
RGS16
SDE2
GUK1
RQCD1
STK11IP
IQSEC1
SLC25A26
TMEM44
TNFAIP8
PNRC1
C7orf50
PURB
PPAPDC1B
SURF2
NTMT1
PPRC1
TMEM18
BAG3
ZNF256
TRIM36
PRDM8
ANKH
FGD5
KLF10
RPGR
C14orf2
SUPV3L1
B3GNT7
SSBP3
SKI
DUSP2
AAED1
SPATA2L
RCAN1
RUNX1
ATAD3B
PDXK
RRP1
ICOSLG
RALGDS
GPSM1
SLC25A44
SAP30BP
ALDH16A1
GRASP
SENP3
WDR90
ZG16B
LAPTM5
B3GALT2
MAPKAPK2
REL
KBTBD8
TIPARP
SMIM12
ZC3H12A
MFI2
ELOVL7
CTSB
YWHAZ
GEM
RPL36AL
PMPCA
ARL5B
DCHS1
RIMKLB
FAM96B
SP2
IRGQ
MIDN
KLHL26
GATAD2A
ANKRD11
NFKBID
LENG8
SEMA6B
TMEM88
ZNF598
MLST8
ZNF597
VPS37C
HOOK3
ATXN2L
COL3A1
ZBTB5
TNIP2
CNTROB
MGMT
LSM3
JUNB
CHD7
TMEM51
LDHAL6B
KLF11
MYEOV2
MRPL52
ZBTB21
C1QA
OLR1
LRFN4
PLK3
C16orf91
CYB561D1
BRMS1
MRPS22
DOLK
FOSL1
TUBB6
ANAPC2
METRNL
DPP7
PUS1
FLII
BEND3
GTPBP6
GPR35
ZHX2
MRFAP1
PER1
SAMD4B
ARID3B
PLD6
SERTAD2
PUF60
MED14
MB21D2
AATK
PHLDA2
IBA57
ADO
CHST15
MRPL41
CLN8
RNASE10
HCAR2
RIPPLY3
BCOR
GPR132
TNFAIP8L3
UPP1
IRAK1
TSSC4
SOCS3
C11orf89
H1FX
MAFF
CIB1
NRBP2
C17orf70
AHNAK2
FCAR
INSIG1
ARL4C
NCR3LG1
DCUN1D3
PDCD1
NANOS1
TMEM120B
ASTL
H1F0
STK40
INCA1
NCOR2
AMZ2
SERTAD1
SLC22A4
ADARB1
C5AR1
PDGFA
S100A10
UBL5
PIM3
DLL1
INF2
STK19
BAG6
C1orf195
PRRC2A
ABCF1
DCTN1
ZNF783
PRR13
C11orf31
IGHG1
IGHM
MLLT11
SRA1
ZNF134
ZNF788
C5orf55
BTBD19
VPS52
FAM195B
SCAMP4
C19orf24
NAMPTL
TNF
PINLYP
MRPS17
ARFGAP3
IGKV1-5
CDK11B
CHMP1B
MTRNR2L8
AL118506.1
PRED58
AC132872.2
AC187652.1

## Sheet: Sky Blue Module
NFYA
GDE1
RHOBTB2
RABEP1
ZZZ3
DCUN1D1
RRM2B
SNX29
ANAPC4
IL17RB
SOAT1
PITHD1
MPC1
MON2
MTMR1
ABCA7
SEC61A2
ASB1
STAG3
ACAP1
C17orf85
RBM7
PIAS2
N4BP2
ARG2
ZCCHC6
EPDR1
TXNDC16
KIF16B
OTUB2
MCOLN1
OSBPL8
ITGA6
ALKBH5
NLRP1
CECR1
OCEL1
SMEK1
PABPC1L
RIOK3
PIM2
UBR5
ERI1
KIR3DX1
DNAJC2
EPHB6
LIPA
SHOC2
PRKAR1A
PTPMT1
LTA4H
GPRC5D
CHPT1
SUDS3
MAN1A1
VNN2
IK
CCNG1
CEP70
PCGF1
KDM3A
RMDN2
SRSF11
IPO13
STAG1
KCNJ5
PLXDC2
CXCR4
FKBP9
IFT81
HVCN1
MED13L
CCDC91
ATP8A1
UPF3B
PCNXL4
EVI2A
RBM48
DNAJB9
OPN1SW
LRRC6
ANKHD1
SPG20
KRBA1
ZFC3H1
ARHGAP32
COQ10A
AHI1
RAB11FIP5
GNS
RC3H1
HTR2B
GPNMB
NOV
PRCP
FDX1
LNX2
LINS
MBTPS1
RANBP10
CREG1
ARNT
SMYD2
UBXN4
HES6
CENPC
CAMK2D
2017-03-06
TMEM181
MFHAS1
NAPRT1
UGCG
ADD3
NGLY1
C12orf23
PDK1
PDE3B
HSPA13
TDRD9
RAB11FIP1
FRRS1
EPB41
CPAMD8
SYVN1
MRPL55
SERPINI1
PPM1L
HPS3
TKT
ZNF589
UBAP1
ALDH1A1
STRBP
TMEM55B
C12orf50
FRS2
CYB5R2
CASC4
DPEP2
AC018755.1
CNNM3
MAP2K1
HTRA4
CHD3
CMTM8
USP32
KIAA0232
INSR
ORMDL3
ZNF24
DAG1
PELI3
AKIRIN1
TBC1D10C
DLEU1
KLHL11
ZNF713
ZADH2
AC131971.1
FLRT2
YTHDF3
NOXA1
SULF2
TLR7
MAFG
KIF13B
GFPT1
EIF1AY
INPP5F
COX20
PCMTD2
SKIV2L
HEXA
NBPF1
SEPP1
SMIM18
AL138815.2

## Sheet: AntiqueWhite4 Module
BAD
CYTH3
CRY1
APBA3
CCDC88C
GABARAPL2
NSMAF
EDC4
PNKP
FNIP2
AFF4
TMEM38A
SMARCD3
PDPR
2019-03-02
TRIOBP
TUBB1
AXIN1
HAGHL
BRF2
PPP1R37
PEX11G
AES
TYK2
ARRDC2
FKBP8
SPIN1
PKD2L1
VAT1
SLAIN2
EPM2A
ACVR1
COQ10B
PADI2
TNFRSF8
HS3ST2
SLC25A23
ZBTB1
ATF4
C22orf23
RPAIN
ELOF1
ATP6V1E1
TRAF3
RARRES3
MICAL1
DYSF
MFGE8
MAP1LC3B
ZCCHC14
NDUFB10
TMEM91
MPC2
TUFT1
CPSF7
FOXO1
ADAM17
JMY
ZFYVE27
FAM213B
TNFRSF14
PIP
CCDC107
JAK1
ZNF281
SLC22A15
HDAC11
C4orf45
CRYL1
C10orf32
ENTHD2
SETD5
CDKN2AIP
STX18
USP38
SLC16A5
GABARAP
PWWP2B
BANP
TMEM134
PIGG
ZBTB4
PHYKPL
PNMA1
PTRF
ERN1
TAF7
CDC42EP4
ZNF154
KCTD4
CYB5D1
RABIF
PLGLB1
NPIPA1
PRR19
ZNF699
TSC22D2
MYO18A
ZNF136
FAM3C
SIGLEC15
PSAP
S100A6
RING1
HLA-DMA
IFI30
C5orf27
UBE2V1
ZNF350
AC006967.1
EGLN2

## Sheet: Green Yellow Module
GCLC
LAP3
TMEM176A
CFLAR
TFPI
MTMR7
CD38
MSL3
CREBBP
BZRAP1
RHBDD2
FBXL3
PDK2
ITGA3
LAMP2
CCL18
TMEM132A
RALA
BAIAP2L1
KDM7A
PHTF2
GTF2IRD1
MARK4
RPUSD1
RHBDF1
NADK
CYB561
PLEKHG6
MMP25
IL32
ETV7
ZNF207
IDS
ZNF200
BTBD7
ABHD5
AKAP8L
CEP68
CALCOCO1
EHD3
NUB1
CLK1
ANGEL1
ZC3H3
SAMD4A
OSBPL5
SLC45A4
PLEKHO1
GCLM
CCDC28A
NR1H3
TYMP
SLAMF7
VRK2
BAK1
GRN
RANBP3
ATP6V0A1
STAP1
TBC1D23
RAI14
PQLC2
AIFM2
ADAM28
JADE2
WDR37
ATP6V1H
WWC3
TSPAN17
KITLG
ADAMTS6
H6PD
NFE2L3
PIK3CB
FOXN3
CUL1
EIF2AK2
ATP11B
FLYWCH1
UNKL
PARP12
MXD1
CDK17
DNAJC25
ACAA1
NCKAP1
TNK2
SEZ6
SPHK2
CA11
HIPK2
LPAR2
CHI3L2
ZNF76
UHRF1BP1
PKN2
NDUFB4
MYLK
MAP2K4
TMEM206
CYB5R4
TIE1
DIP2B
FECH
SP100
PKM
IFI35
OTUD5
TFE3
ATP11A
LAPTM4A
GAL
UFD1L
SLC44A1
DGCR2
GBA2
NDST1
RPS6KA2
ATP6AP1
LPHN1
EVC
PANX2
SELO
ALPK1
SDHA
PPP2R3A
DHRS9
TBX21
FRY
NOTCH3
ATP2A3
ZZEF1
SEMA3C
RASAL2
VPS9D1
BAZ2A
NT5C2
GPC4
XAB2
ARHGEF1
USP33
LRCH4
FAM76B
GTF2I
CST7
PPP2R5C
ZCWPW1
TOLLIP
SLC1A3
LXN
SP140
RAPGEF3
CIC
LRRC16A
DNM2
KEAP1
MID2
COL5A3
SRCAP
AP4E1
TCF7
GSK3B
RNF13
TDRD3
SMAP2
NCOA1
EFR3B
MAPRE3
WDFY1
OVGP1
PILRA
AKR1B1
CHMP5
SNX10
ITPKC
ERO1LB
HSD17B14
ATXN7L3
MMP2
NID2
CNOT3
ANKRD10
DOCK3
SIGLEC1
MAVS
LZTS3
P2RX7
SLC23A2
SLC8B1
OAS1
PXN
FUS
MLF2
SLC9A1
YPEL3
STRN4
IRAK3
GLG1
LAMB1
DLD
ABCC6
SEL1L3
PSME1
RNF31
AGO1
MFSD11
LRRFIP2
HDAC6
CRAT
TBC1D2
CWF19L1
DSP
IFT74
JAK2
PCSK5
FAM21A
FBXL19
BCL7C
BCL2L13
GGA1
HIRA
TTC28
FBXO7
RAB36
PPP6R2
SBF1
CBX7
SYNGR1
MTMR3
APOL4
APOL1
IFT27
KIAA0930
EP300
ABHD4
KHNYN
SDR39U1
RBM23
COCH
AP4S1
DDHD1
ITPK1
PAPLN
RPS6KA5
CPNE6
DCAF11
PSME2
BRMS1L
REC8
RABGGTA
PCIF1
TRPC4AP
SLA2
C20orf24
DNAJC5
MTG2
MRGBP
ARFGAP1
RNF24
CDS2
ASIP
DNTTIP1
APMAP
ZNF516
SMCHD1
NKAP
ATP1B4
TLR8
SRPX
XIAP
STAG2
SYP
FMR1
PQBP1
MAGED2
PBDC1
GLA
FGF14
NDFIP2
TNFSF13B
CAB39L
STK24
ACP5
SGCG
PARP4
DGKH
CLN5
ZNF629
N4BP1
CCL22
ZNF821
ZNF500
ABCC1
LMF1
CLCN7
METRN
MEFV
CDIPT
AQP9
LACTB
CTSH
KIAA1199
TMEM87A
BMF
DMXL2
PDGFRL
CA2
RIPK2
TRPA1
DECR1
EMC2
GSDMD
GSR
ERICH1
ARHGEF18
IL27RA
ZNF419
PLD3
NUMBL
PRKD2
BBC3
NKG7
NAPA
RABAC1
MEGF8
PLA2G4C
CAPS
USF2
LSR
GSK3A
AVL9
HBP1
WDR91
TFEC
TAX1BP1
CCL24
WASL
AGFG2
AHR
TMEM176B
TRIM14
TLE4
PTGR1
DNM1
DOCK8
TESK1
RGP1
DDX58
PIP5K1B
BAG1
PTGDS
UBE2R2
ZFAND5
HPS1
RASSF4
CXCL12
CDH23
CCSER2
LZTS2
FBXW4
TNKS2
ARHGAP21
LARP4B
CCNY
PBLD
CRYBA1
DHRS11
MLLT6
FBXL20
TRIM16L
PIGL
MED13
CYTH1
LGALS3BP
CCL8
DHX58
NAGLU
PPP1R9B
ALOX12
ABCC3
FAM20A
TMEM104
VTN
RAB34
TBC1D9
WFS1
FRG1
TRIM2
RAPGEF2
CTSC
FNBP4
VWA5A
LPXN
DTX4
ATG2A
UNC93B1
FOLR3
PDHX
SLC15A3
MDK
AMBRA1
MADD
C11orf58
CLEC2B
CSRNP2
IL23A
CYP27B1
PPM1H
PARP11
ALDH2
CDKN1B
OAS3
OAS2
SLC38A1
UHRF1BP1L
ATN1
CMAS
CLEC4A
PHC1
TDP2
MAK
GABRR2
SERINC1
HINT3
SASH1
SOD2
SAYSD1
ACOT13
SMAP1
TRIM38
KIAA1244
PHACTR2
SLC39A7
PHF1
TFEB
GUCA1B
BTN2A1
FAM46A
HARS2
SPARC
CLK4
HAVCR1
ARSB
LNPEP
PRLR
NR3C1
TRAPPC13
WWC1
DBN1
HGD
KPNA1
XRN1
HYAL1
GBE1
PLXNA1
ATP6V1A
KLHL24
INO80D
KANSL3
PIKFYVE
TFCP2L1
CYTIP
SLC30A3
IFIH1
INO80B
DOK1
CCDC88A
FANCL
FN1
STAT1
GLS
ELMOD3
ST3GAL5
ZNF142
IL1R2
PRKAG3
PROC
PLEKHB2
STRN
RAB3GAP1
SDC1
PLCL1
SOS1
KYNU
RND3
PHF13
SRSF4
SFPQ
FBXO6
C1orf21
MAD2L2
NCF2
PLEKHM2
MAP7D1
RRAGC
SIPA1L2
ZNF684
AKT3
GBP3
CDK18
PRDX1
HSD11B1
NENF
CAMSAP2
CA14
ATP10B
PLAGL1
ALDH8A1
TGIF2
RARRES1
ELL2
GDA
KLF9
CCDC92
C1orf198
C19orf25
ACOT2
AREL1
YPEL5
SLC17A5
IFIT3
IFIT2
KCNIP2
CCDC147
INSL6
CD274
WBP4
ELF1
CLU
SORBS3
PPP3CC
TRIM25
FAM117A
TRIM6
PAPD5
PLBD1
PSPC1
ZMYM2
TNFSF10
UBL3
COPA
RBBP6
LRRC39
ZMIZ2
HERPUD2
NT5C3A
CCZ1
SMU1
ACO1
C7orf49
ACADS
RASSF8
BHLHE41
OPTN
SPATS2
PDE1B
IKZF4
METTL21B
RAB9A
NMI
TNFAIP6
MXD4
DNPEP
KCNS1
NCOA3
PPP4R1L
RNF114
IQSEC2
BTN2A2
NQO2
OARD1
TBCC
MAD2L1BP
EMC3
C16orf70
TMEM255A
GGA3
PPP1R12C
MBOAT7
PAX8
ALKBH7
TRIP10
PANK2
TMX4
NRSN2
AP5S1
FAM110A
MAX
PLAGL2
KDM5C
TMEM115
KLC1
THRA
PRR12
STAT5A
IFI6
ZNF384
SGPP1
PLEKHG3
WDR60
MAP2K2
TRAF2
ABHD8
HELB
DYRK2
UBR4
KDM4B
TUBA4A
PTPN12
FGL2
RASL11B
ASPHD2
APOL3
APOBEC3A
DOCK4
ATP6V1F
PODXL
SMO
C15orf57
ALDH1A2
PALLD
FXR2
SLC44A2
CDKN2D
MTUS1
ADCY4
EAPP
SEC14L1
CDKN1C
MAU2
SAT1
APOE
GTPBP3
BST2
MRPL34
ZBTB46
HELZ2
PNPLA7
POMT1
UCK1
ATG4D
MAP3K10
CLIP1
ANGPTL6
C19orf66
SLC6A8
PRRG1
GGT7
ACSS2
IDO1
RAB11FIP4
HACL1
C3orf20
SLC6A6
MGAT1
PSMC3IP
IL13RA1
LLGL1
C19orf12
CC2D1A
TRIM21
CCT6B
RAF1
TRIM5
TRIM22
RAP1GAP2
INPP5K
UBE2G1
TMEM128
UNK
XAF1
NES
ARHGEF11
DCAF8
LPIN3
AP3B1
FBXO44
CASP9
USPL1
CHI3L1
MYBPH
DSTYK
CHIT1
CCNA1
EPSTI1
RNF128
EPHB2
SUV420H2
FOPNL
MKRN1
SBF2
ADAMDEC1
MBD2
GSTM3
FKBP11
SLC38A2
RSAD2
CMPK2
DDB2
PIWIL4
DSC2
ANXA1
USP30
OASL
TRAFD1
CD63
ZC3H10
OS9
MAP7
SMPD2
CCDC142
USP15
DYNC1LI2
FBXL8
LAMC1
SP110
DNAJB2
TMBIM1
CYP27A1
COX5B
TMEM127
EPC2
ISCU
DRAM1
SETDB2
CHST12
IGF2BP3
RTP4
TANK
CBWD2
SAP130
ABI1
TXN
SLC31A2
SLC31A1
STX17
USP20
CD72
KLC4
PIM1
GMPR
CMTR1
KIAA0319
RIPK1
RNF144B
FAM8A1
RNF121
SDCBP
DDX60
MMP7
RDX
RTF1
PARP6
GCHFR
CCBL2
GTF2B
IFI44L
IFI44
EPT1
RAB1A
FBXO11
NCOA4
ADAMTS14
AOX1
ITGAV
DIRC2
PARP9
SECISBP2L
SPPL2A
SEMA7A
ARHGAP24
HERC3
HERC6
HERC5
KIAA1109
CXCL9
CNOT6L
MAPK8IP3
TMEM117
C1RL
VAMP1
TAPBPL
CCDC65
N4BP2L1
LMBR1L
LPAR6
SETD1B
TSSK4
RDH12
DCAF5
WARS
WDR20
BAHD1
TSPAN3
NCOA2
BBS4
HAPLN3
CRTC3
IGSF6
ARHGAP17
NLRC5
OSGIN1
ZSCAN32
PDPK1
BCAS3
C18orf21
C18orf8
NPC1
SAT2
CARD14
NARF
SECTM1
WDR45B
CBX4
ZCCHC2
DPP9
IFITM3
COL6A1
COL6A2
MYO1F
NOSIP
PEX14
PGD
EVA1B
GPN2
WDTC1
LMO4
STRIP1
GPR161
ATP1B1
DCAF6
TBX19
RFWD2
PVRL4
CRABP2
ZNF687
CTSK
ATP8B2
S100A8
GATAD2B
RIT1
CNIH4
PSEN2
ARL8A
ABHD1
UBR3
FAM171B
FAM134A
STAC
NXPE3
TAGLN3
KIAA0226
DGKQ
2017-03-01
PDGFC
SRD5A1
LHFPL2
IQGAP2
TIMD4
MYLK4
TBC1D7
TRIM41
FAM193B
DOK3
PRSS35
SLC18B1
DYNLT1
WTAP
GIGYF1
MEPCE
TMEM140
TLK2
CASK
KDM6A
FBXO25
ATP6V1B2
ST18
RGS20
GOLGA7
ATP6V0D2
LRP12
EBAG9
C9orf72
ZCCHC7
ZNF462
GPR107
USP6NL
TCF7L2
CNNM2
TNKS1BP1
SERPING1
C11orf49
FRG1B
TAGLN
CLEC1A
DCUN1D2
LATS2
LYPD1
DIXDC1
TEX12
CRIM1
ITPR1
SLC7A11
IPMK
RAD9B
PLBD2
EXT2
NEK7
C4orf33
VTI1A
FAM160B1
MFSD6
RNF144A
KCNJ1
SAV1
NBPF11
AP1S3
RABGAP1L
TMEM163
HOMER1
NMT2
PAN3
TMEM123
RASGRP3
FARP1
IFIT5
UTRN
CDYL
C7orf31
TRIP12
FBXO36
MCOLN2
DDAH1
AK5
C17orf103
FAM134B
UCHL1
GBP5
FAM69A
C21orf91
RABGEF1
VOPP1
DKK2
ATP6V1C1
TTC39B
USP25
ZKSCAN2
FZD7
CLIC2
MCU
ADK
KCNMA1
WHAMM
BACH1
FAM122C
UBE2L6
ZFAND3
FBXO32
PRR14
PDE6D
FCHO2
RBPMS
MMP14
DHRS1
AFAP1L1
TMEM164
MX1
TAB3
ZNF618
C9orf91
WDR19
AP3S2
PANK4
WIPI2
LDLRAP1
NCK1
MRAS
FAIM
RHBDL2
TSPAN33
B4GALT5
CD1B
SLC45A3
NBL1
USF1
DEDD
CDC42SE2
FBXW5
UBE2Z
CBR1
MORC3
ADPGK
PTMS
ADIPOR1
CYB5R1
M1AP
HK2
C1R
THEM4
CCDC17
SPON2
C16orf86
ABR
ZNF233
G6PD
TRAPPC10
C21orf2
C19orf47
ST6GALNAC6
ZER1
DEDD2
SIK3
ADAR
CHRNB2
CRTC2
FAM189B
LY6E
ALKBH4
SQSTM1
MGAT4B
DVL3
CYGB
CCL5
ZNF385A
CXCL16
CYB561A3
UBXN1
STX5
DCP1A
KLHL21
SEPN1
AKR7A3
KIAA1522
WNT4
MXRA8
MEGF6
GBP4
ZNF326
ARPC5
ZNF496
PEX19
OLFML2B
OXER1
PIGR
CCDC104
ADCK3
BBS5
OTUD7B
RNF149
S100A9
S100A12
CCNYL1
MRPS18C
EOGT
NBPF10
EIF4E3
NUAK2
AIM2
ATXN7
PSMD6
PPM1K
HESX1
SMIM14
APBB2
PPBP
MTHFD2L
DTX3L
ZMYM6
UVSSA
LRPAP1
SLC51A
ERMAP
NHEDC2
CAMP
SHISA5
IL15
ITGA2
CASP3
RICTOR
PAPD4
ANKRA2
CREBRF
STK17A
C7orf60
SLU7
BRI3
LMTK2
OSGIN2
OXR1
CDK5
BAALC
DCSTAMP
KIAA1958
C9orf89
FBXO33
INPPL1
GJB2
C10orf10
GHITM
CLEC1B
AK8
NDRG2
ARHGEF40
ZNF219
FRAT1
PACSIN3
RAPSN
IFI27
TCP11L2
NDUFB8
SPINT1
CKB
CLMP
COX11
APBB1
USP54
ATP9B
CDYL2
MAPK7
HDGFRP3
B2M
SLFN5
YPEL4
NAV2
ANKDD1A
VPS39
PATL1
PIP4K2C
TSC22D4
MAP1A
TEF
FAM102A
TBC1D2B
TBC1D16
RAB8A
GPD1
AXL
UBXN6
ZNF444
WDR81
CYB5D2
KLK4
KRT1
IGFBP6
DDB1
VWCE
SLC3A2
TRANK1
TTC21A
FADD
BATF2
SMIM4
IRF2
TAP1
ATG4B
HEXIM2
ING2
STAT3
NBPF9
GSTM4
TCTN2
SHOX2
C2orf68
VAMP5
LRRC28
SLC35G2
MFSD7
MECP2
DHRSX
CSNK1G1
TBC1D10B
THBS3
CXCL11
GPRIN1
KCNAB1
ARL13B
NPR1
CD52
PLEKHA2
CLIC4
DTWD2
ANTXR1
HEXDC
SPNS1
CNBP
C15orf27
CSGALNACT2
TRIM56
ZNF747
ZNF768
MAP3K2
UBE2E1
CHRNB1
ZNF282
SLC30A1
ZNF804A
NFXL1
DENND5B
CD14
STAT2
IRF2BP1
CHCHD7
HTRA3
TSEN34
DNAJC24
TSNARE1
MFN1
TRIM8
COL24A1
HDAC3
C1orf111
FBXL14
TLN2
USP19
SNTB1
ISG20
PAIP1
CLEC7A
NEGR1
CLEC12A
BPGM
CLP1
AFF1
RASGRP1
RAD9A
OR10AD1
FAM21C
CBWD1
DMXL1
ZNF621
MYD88
PHF8
ADRBK1
KDM2A
ESRRA
MTX1
PARP14
PARP15
GLRX
GPR137
MAP3K11
GLIPR1L1
PTPRM
MST1
CHD2
APOBEC4
HSPB7
HEG1
CD7
CNP
JUP
RNF213
UBXN2A
FAM174A
ZNHIT2
PHLDA3
IL20RB
SH3PXD2B
NR1D2
DENND6A
SEZ6L2
SLC22A1
VCPIP1
PPM1E
CSRP2
DCTN2
CTDSP2
ATG13
GOLGA8A
TMEM70
SLC35E3
NUPR1
TPRN
YES1
CCDC57
ENTHD1
MYPOP
CDC26
KCMF1
SLCO3A1
RMDN1
MYO1D
PFN4
BASP1
C8G
MUC20
SMCR8
TALDO1
ULK1
MAN1B1
KCNA3
KCNA2
TOP3A
SAMD9L
MIEF2
ARIH2
ZBTB33
RABEP2
ATOX1
PGBD5
IL17RA
PNPLA2
CD163L1
DNAJC28
SOX12
MYOZ1
MAMDC4
CENPBD1
BET1L
ODF3B
DMAP1
PDE4DIP
ZNF366
SH2B1
PRSS36
PLEKHM3
EPM2AIP1
NSUN3
GRINA
TRIM73
FBXO34
C3orf38
AP001885.1
C17orf96
C1orf101
ALOX15B
ZBTB42
MAF1
GIPC3
ZNRF2
FGD6
OAZ2
ZNF609
KCNE1
FUT7
PCGF5
SLC36A4
LSMEM1
NQO1
SLC26A11
OR52N4
F2R
ZNF746
POLR2A
TMEM102
CCL13
DDX60L
SGSH
RNF41
SLC2A4
OR52K2
TNRC18
EXT1
MOB2
ATP6AP2
C1S
PLCB1
TSKU
C16orf72
EWSR1
CADM1
TMEM119
C21orf67
CECR6
C15orf60
MX2
ACSM5
HIST2H2AA3
HMCES
TMEM50A
ASCL2
TBK1
KREMEN1
C9orf66
CCR4
BTBD9
TTC32
PPP1R2
TACSTD2
TMEM255B
PROS1
FAM19A3
MED12
OSBP2
APOO
RBM43
USP18
GP1BA
IL3RA
ATP6V0A2
SP140L
METTL7A
IRF7
PCGF3
IFIT1
CXorf38
BCAP31
TRIM69
IFITM1
RNPC3
GSAP
CCDC84
BCL9L
BLOC1S4
KLHL32
TOR3A
SLC36A3
CYP4X1
ARAP1
LRRC16B
HEXIM1
ZDHHC17
RHD
MITF
SESTD1
SIRT7
ISG15
VMAC
SEMA4D
AP000867.1
CCDC157
CYHR1
MORN2
RILPL1
AGRN
PLSCR1
GTF2F2
NDOR1
FAM221A
BLOC1S3
S100A13
PNRC2
C8orf76
BLOC1S2
TDRD7
HLA-DRB1
AKR1C3
SPATS2L
TMEM63A
LCOR
STK31
AC021860.1
TRRAP
BX255923.1
ZNF775
RFX8
C1orf186
MAN2A2
MME
LAMA2
HSH2D
DAPK1
GM2A
STRN3
CHRNG
ZSCAN16
MVB12B
C6orf106
PPTC7
KPNA5
ARHGEF12
TMEM26
WDR45
ARRDC1
SLC25A29
LRRC8B
DDI2
TRIM33
LRP10
DACT3
SLC28A3
C5orf56
BCO2
DPP4
SPTAN1
NMB
CR1L
PHF2
SGTB
PRB3
FCHSD1
MBP
AKAP17A
KEL
GRK6
2017-03-05
SFI1
TOR4A
HMGN5
ZNF251
DDRGK1
SZT2
WWP2
UVRAG
TXNRD1
ITGBL1
FAM19A2
TUSC1
F5
MSRB1
SMURF1
GK
ZNF358
SUCNR1
SELM
UBE2J1
ZNF277
CES1
RUSC2
ATG9A
NOS1AP
TBKBP1
NBPF24
TRAF3IP1
PHACTR4
SYT15
BMPR2
COL11A2
HLA-DOA
BRD2
TAP2
HLA-DRA
PBX2
AGER
FKBPL
C6orf47
APOM
HLA-C
C6orf136
PPP1R10
HLA-E
TRIM39
HLA-G
HLA-F
ASPDH
CXorf31
SLFN12L
CLLU1OS
FAM71F2
CDKL4
GCNT6
SAMD9
CLEC6A
ANKUB1
HCG27
RAB12
HLA-A
FAM127C
RBM12B-AS1
ZNF580
DENND1B
TCTEX1D2
NOTCH2NL
SUPT4H1
PTPRCAP
C8orf82
NCKIPSD
TREX1
KCTD11
IRF9
TAX1BP3
AP1G2
CARKD
TTLL3
REPIN1
SH3D21
LCNL1
STARD10
SMTNL1
DDX3X
NPEPL1
AL136218.1
TMEM167B
ARIH2OS
APOL6
FADS3
ADRA2B
GLTPD1
ATXN1L
ZNF688
TAPBP
TMEM114
BTBD18
HLA-B
C11orf94
NFAM1
KIAA0040
B3GALT4
C3orf84
SHISA9
RNF103
ASB14
KLHL41
C1orf226
ISY1
RDH14
GVQW1
HYPK
CNTF
RGAG4
ERVW-1
KCTD7
ZNF487
TMEM199
IFITM10
GPR162
ZNF345
CLDN23
AP5B1
MPV17L2
STX16-NPEPL1
EID3
CTSO
ZBED6
ITGB3
STRADA
PTGES3L
ZNF224
AC008267.1
CATX-2
FKSG61
AL590452.1
Z98049.1
AC092291.2
AL133318.1
AC116407.2
AC079210.1

## Sheet: Dark Green Module
SCYL3
RBM5
RPAP3
KMT2E
SYNRG
CDKL5
RANBP9
SPRTN
UQCRC1
NISCH
FUZ
CLCN6
MBTD1
RNF216
RABGAP1
RWDD2A
HEBP1
IGF1
RUFY3
ZRANB1
SPAST
RB1CC1
UBR2
SNX1
ARID4A
ZCCHC8
PIAS1
ADSS
TUBG2
MAT2B
TRIO
ZFYVE16
FAM65A
RTN4R
PHF23
SPATA7
CUL7
FAM214A
ARAP2
CP
ARID1B
PPP1R3F
HEXB
MCOLN3
RC3H2
DCBLD2
PPP1R12A
ATP2B4
ZC3H11A
ZNF112
APPBP2
SLC6A16
TSPAN32
BTBD1
ANKRD44
ME1
CDK13
FOXJ2
SMARCD1
KDM4A
GOLGA5
ISOC1
ATG2B
TRAM1
PHKA1
DHX8
NAV3
PLEKHH3
GPKOW
PPP2R5B
CLEC2D
PIGB
PFN2
TESK2
MGAT4A
ZFYVE26
ALDH3A2
UBE2D1
KDM5A
TXK
ZNF638
MARK3
FRYL
ANKRD13A
ICAM3
MAP2K7
CTTNBP2
PIK3C3
CBFA2T2
ITCH
PKD2L2
STX7
CNOT4
RSBN1
MAGI3
IMPG2
STRADB
CCNT2
FAM135A
TNPO1
RRAGB
CHMP2B
HAL
SCAMP1
C3orf18
SLC4A11
C20orf194
BRAP
NECAP1
LYZ
TNRC6A
WDR7
ANGPT2
HECTD1
TMEM38B
SH2D3C
WAC
EFHC1
ZNF184
SIRT1
SH3GLB1
SYDE2
RAB18
MAST3
RASSF7
TOP3B
HPS4
PIK3IP1
CHKB
TAB1
MIEF1
PVALB
PIGH
TMED8
PPM1A
DICER1
YY1
ACIN1
CDK5RAP1
MOSPD1
INTS6
HSF4
NARFL
KAT8
SGK3
TRIM35
RAB2A
ASAH1
BNIP3L
TNNT1
DYRK1B
ZNF175
DBP
DNASE2
SUGP1
RUNDC3B
AK1
KIAA1432
ABHD17B
MAPK8
ATE1
PLEKHA1
C10orf54
SUFU
ACBD5
GIT1
TUBD1
RPS6KB1
CPD
EZH1
HDAC5
PHF12
CHIC2
ELF2
GAB1
STIM2
SUV420H1
FOLR1
HIPK3
C11orf21
SLC6A12
DUSP16
GSG1
TBC1D30
CHD4
GNPTAB
SPSB2
FGFR1OP2
BTN3A3
STK38
FBXO9
ALDH5A1
FIG4
HECA
PRPF4B
SLC29A1
ERBB2IP
COL4A3BP
TRIM23
TTC33
CPEB4
ZNF346
ACTR8
ACAP2
UPK1B
WDR48
NKTR
NEK4
TTL
DNAJC27
GPR75-ASB3
CLIP4
HTRA2
USP34
CNPPD1
WIPF1
ORC2
AAK1
TIA1
PLEKHA3
RALGPS2
TMEM59
WRAP73
STXBP3
TRIM62
ASH1L
KIAA2013
SMG7
PHTF1
RIMS3
KDM5B
KLHL12
CD160
VAMP4
SYF2
C1orf63
MTFR1L
RPS6KA1
USP35
PHF3
RNF146
MED28
PKD2
PPL
UBN1
UBE2B
HDHD3
CSF3R
ACYP1
DNAL1
FKBP1B
LGALSL
OGFRL1
PYROXD2
MTRF1
FAM53C
PLS1
RDH10
TBC1D15
RNF115
PIK3CA
GTDC1
LY9
ZC3H7A
SERAC1
ODF2L
RPAP2
WWP1
KBTBD4
SNX21
PARD6B
CHD6
ARFGEF2
MCEE
APOBEC2
GNMT
RUNX2
BBS2
RAP2A
RNF113A
SLC25A35
ARMC7
INSIG2
CCDC93
TNFSF9
GPR108
NAPB
TBC1D20
ZNF436
TUBGCP3
HTN1
NSRP1
ATG14
TRMT5
RHOT1
RAB3IP
EPS15L1
RNF6
PEX1
MPST
TST
PRKRIP1
STRIP2
MKLN1
KLHDC10
TWSG1
CALML4
MBD4
RAB2B
NXNL2
SAFB2
TULP4
STK33
PGPEP1
OSBPL2
MPP1
ABCB7
CAPN7
PPFIA1
PNISR
OSER1
SERINC3
ZBED3
ZMYM5
RFXAP
PDZD2
ARNTL
RRAS2
DPF2
GNAT2
WNT2B
NOTCH2
SPIRE1
NAV1
AGO4
ERCC5
CCDC146
ANKRD6
PHF21A
AVIL
TEC
CPM
MDM2
KIAA0513
TTLL4
ARMC9
MFSD9
GCC2
COG3
ITM2B
RCBTB2
CHAD
CDK9
STXBP1
SLC2A8
GOLGA1
XPA
PDCL
RNF38
KIF13A
TAF8
ANKRD42
CREBZF
MAP2K5
PAQR5
PPM1B
DYNC2LI1
LOXL4
FAM117B
PARP16
HNRNPD
PEX5
SCAF11
TMTC3
SYCP3
MAP3K12
ZNF740
ABHD13
PELI2
NAA30
ZSCAN29
UQCRC2
NOL3
GID4
NPEPPS
OSBPL1A
SMAD4
FAM134C
C19orf52
KIAA0319L
MTF2
POU2F1
USP21
RRNAD1
XPR1
PRUNE
SNX27
FAM63A
ANXA9
HORMAD1
GOLPH3L
FBXO28
CNIH3
EPHX1
SOX13
THNSL2
SPOPL
KANSL1L
UBA3
TMF1
OSBPL11
FIP1L1
DDIT4L
CBR4
FBXL17
FEM1C
ATG12
C6ORF50
RNF44
PHIP
TIAM2
CCZ1B
POMZP3
GBAS
EPHA1
ZMYM3
ACRC
MCPH1
LACTB2
NDUFB9
IFNK
AUH
SNX30
FAM73B
NRBF2
HERC4
PAOX
TUT1
SCGB1A1
CELF1
CCDC102B
THRB
TMEM86A
MIPOL1
ACAD8
KIN
CACUL1
FAM168B
GPATCH11
FAM151B
MBNL1
NADK2
BCL2L11
RASSF3
GTF2E1
TBRG1
LRRK1
CCDC174
2017-09-14
AK9
CNOT8
PIK3AP1
PDZD9
FAM126B
VPS37A
TMEM185A
ADAMTSL3
MAP3K7CL
SAMD8
ZNF689
MPV17L
NTAN1
GATAD1
DYRK1A
UBN2
BRAF
MEGF11
CNNM4
CUL4B
MITD1
ZFAND2B
C11orf30
ZSCAN12
ELK4
PINK1
UBR1
AMFR
RGL4
GPBP1L1
FAM131B
ZNF230
ZNF235
ARHGAP35
BSDC1
TAOK1
NEK8
SAFB
ZBTB7B
UBE2Q1
C5orf45
BDH1
PLCD3
LEMD2
TBC1D24
NEU3
ASRGL1
MYSM1
DNAJB4
WDR26
RFTN2
MEMO1
CTSS
LYSMD1
ERCC3
GNPDA2
TMEM79
AZI2
ANKZF1
C3orf17
C4orf36
RPP14
RCHY1
SNRK
SLC4A1AP
ZDHHC3
ARHGEF3
UBXN7
RNF123
WDR82
HPGD
TMEM144
FAM198B
MOCS2
ARSK
GJB7
DCBLD1
STXBP5
PEX2
PHKG1
FZD6
KIAA1161
NIPSNAP3B
RASEF
KIF27
CYBB
DYNLT3
MID1IP1
FIGF
DDX26B
2017-03-08
CFL2
GTF2A1
C10orf25
KLHDC2
NOXRED1
METTL17
C10orf118
TRUB1
ZFYVE1
CLMN
R3HCC1L
ARIH1
WBP1L
MSS51
PPFIBP2
KIAA0355
XRRA1
ATMIN
ZNF143
ZNF606
ZNF592
KIAA0430
CLPX
STX3
CCNDBP1
MBD6
GPRC5B
KATNAL2
CDK12
HSD11B1L
E4F1
ATG16L2
C2CD3
NUDT16L1
LMBRD1
UBTD2
PCMTD1
MPLKIP
PPIC
FEM1B
UPF3A
HSPBAP1
CCDC126
BTD
TPST1
TOR1AIP2
ZNF764
PWWP2A
USP47
PDCD6IP
PRDM10
ACYP2
TANC2
ALK
MTM1
SOCS5
NAIF1
ZNF581
MCC
ZNF318
WIPF2
LRRC8D
ANO5
TVP23B
ZNF554
HINFP
KLHL6
ZFAND4
NAA16
FAM192A
SP3
TADA2B
AHSA2
MAB21L3
GOLGB1
C1QB
CCDC36
ZNF622
CCDC106
SULT1B1
C1orf100
ZNF791
PHC3
SWSAP1
CTSF
RP11-1407O15.2
LEMD3
SOCS7
TMEM81
IQCK
CEP135
RSRC1
PTDSS2
TRAF6
TVP23C
SH3BP5L
YPEL2
SMAD2
PCSK1
LIPT2
UCP3
TOM1L2
MLXIP
PLEKHF2
ARL4D
JAKMIP2
IP6K1
CCDC101
KIAA2018
LRRC37A3
VSIG10
FAM91A1
NFATC2IP
FAM89B
MTHFR
C19orf18
TMEM80
SLC38A9
ZBTB34
MAGEF1
NR2C2
THAP5
ZBTB41
LCORL
STX19
ZNF852
SNX18
IGSF22
FUCA1
ZNF664
CLK3
KLHL28
ZBTB18
OR9A2
DNHD1
TIGD5
PDXDC1
SEPHS2
PRKRA
FZD2
MCFD2
YOD1
ZDHHC20
MAP6D1
CAPS2
KCTD2
ST20
BBS12
FRAT2
IST1
DCAF4L1
C11orf54
ASB7
TRIM52
UTY
THAP7
FOXO4
SNN
ZBTB40
RBM33
LRRC37B
IFITM2
TNFAIP2
ARL15
TARSL2
FAM174B
EVI2B
KLHDC8B
SETD4
IRS2
SHOX
LRCH3
MKL2
NBPF12
NUDT17
ZNF396
GPATCH8
ZFP91
PPARA
TMEM216
RPS19BP1
PLCD1
RNF220
TET3
KLHL17
EYS
ZC3H6
C15orf62
RUFY4
C3orf62
ENO4
FAM92A1
GPR21
CNR2
LRRK2
SLC35E2B
WDSUB1
ACADSB
ZNF471
ZNF836
ASB13
PPP1R26
TRAPPC2
MYL6B
C20orf96
MYO6
TECPR2
ZNF398
ADAM32
ZNF720
PELI1
ZNF655
RAB40C
C5orf42
TXNRD3
ZNF44
DNM3
ZNF335
LPAR1
AC135178.1
TMEM116
OR5B21
KCNRG
DDX39B
TLK1
C3orf35
CCDC69
LDB1
GPATCH3
FICD
RUNDC1
CCDC152
L3MBTL3
SMG5
ZDHHC18
RXRB
RNF5
GPANK1
NFKBIL1
DHX16
MRPL53
FBXO48
TRIM13
PDE7A
TECPR1
CRYZL1
TRAJ57
AL590867.1
CHUK
NDUFS3
LEPROT
C8orf44
ANG
BBIP1
HIGD1C
ZSWIM8
NEURL4
SLC35E2
FNIP1
VAMP2
TRIM16
XKR9
SLC12A8
CCNL2
PLEKHM1
SLC26A6
C12orf77
HSBP1L1
ARL17B
AC008394.1
TAS2R39
AMY2B
HLA-DMB
NPIPB5
MRPS6
N4BP2L2
CTC-534A2.2
SERPINE3
TYW1B
CCPG1
KIAA1658

## Sheet: Dark Turquoise Module
EXTL3
MVP
SLC38A5
SERPINB1
USP2
BCAR1
GINM1
OGFR
CD84
ROGDI
MEF2A
GRIPAP1
IKBKG
MGLL
TTC38
NMRK2
DDX43
CYLD
ZNF213
B4GALT1
FAT2
GRAMD1A
GMIP
TINF2
SH3BP1
RTCB
GTPBP1
TIMP3
SUN2
CSF2RB
IFT52
IDH3B
MAP1LC3A
USP11
RBM3
TRADD
USB1
TRIP4
NBN
IL7
TBC1D17
IL4I1
MED25
SNAPC2
PPP6R1
PLIN3
JAK3
ATP13A1
ST3GAL4
TCIRG1
ATP5B
ENDOU
PAPD7
STEAP3
GPD2
ADPRHL2
GBP1
APH1A
ATP6V0B
BLZF1
MREG
AKAP7
CCND2
PCMT1
ARAP3
MASTL
PTK2B
CD80
ACOT9
SLC36A1
ZNFX1
STAU1
SNRNP27
MT2A
RBCK1
RRBP1
BECN1
EMR2
APOL2
MYO1B
RIPK3
MLLT4
SCO2
TRPM4
UBE2M
TMEM160
THEMIS2
GCH1
IGHMBP2
CTNNBL1
EMC7
CDC73
IL15RA
NT5E
FAM129A
SLC41A2
PHF11
TNS3
DBNL
YME1L1
TOR1B
ZNF189
DERL1
MTCH1
SQRDL
PNPT1
EMILIN1
ETV6
KIF21A
2017-03-09
CBLN3
PSTPIP1
PML
MINK1
TTYH2
RAB40B
IKBKE
RAB13
SLC27A3
GALNT2
SNRNP200
POMGNT2
NCEH1
MYO10
PLA2G7
PTGES2
LRSAM1
DGKZ
OCSTAMP
CDC42EP2
TMEM219
ACSL1
GLT1D1
ASAP1
TNIK
ATP5G3
PI4K2A
SLC25A28
MOV10
ALS2CR12
TIAM1
PCDH1
NCF1
CBR3
LRRC3
CCR5
MFSD12
DRAXIN
NEXN
SLAMF9
IGSF8
C1orf147
SGPP2
CXCL5
RELL2
NDUFB6
UBTD1
TTC7B
HTRA1
CLEC4E
CLEC4D
C16orf45
CCL23
FTH1
NKIRAS2
DNAJC7
MLKL
ATF5
CXCL10
SDC2
ALCAM
ADPRM
DYDC1
OSCAR
PRKCE
COL8A2
GTPBP2
DRAP1
GPX2
EID2B
AGTRAP
ZNF620
GRB2
PARP10
MAGED1
TDRD6
SSTR2
FAM83H
EXOC7
CSF1R
C19orf71
CBX6
APOBR
UBOX5
SOCS1
MAOA
FUT4
RABL6
IGF2R
IL27
SHPK
ENTPD7
SIRPA
TPM2
CDC42BPB
R3HDM4
TGM2
PSMB8
CARD16
LILRB3
AARD
PSMB10
ATP10A
TRGV1
SFT2D2
GPSM3
ZBED1
MYL5
DCDC2B
TRIM26
APOBEC3G
PSMB9
TMEM158
TIFAB
C21orf119
CCL15
NUDT3
