# Supplementary material for: The cell fate regulator NUPR1 is induced by Mycobacterium leprae via type I interferon in human leprosy
Source: PLoS Negl Trop Dis. 2019 Jul 25;13(7):e0007589. doi: 10.1371/journal.pntd.0007589 (PMC6684084; doi:10.1371/journal.pntd.0007589)
Supplement: S2 Table — (XLSX) [file pntd.0007589.s008.xlsx]

## Sheet: Canonical Pathways ML signature
© 2000-2017 QIAGEN. All rights reserved.
Ingenuity Canonical Pathways	-log(p-value)	Ratio	Molecules
Interferon Signaling	8.78	0.444	IFIT3,OAS1,MX1,IFI35,IRF9,JAK2,TAP1,IRF1,BAK1,ISG15,IFITM3,IFIT1,STAT2,IFI6,STAT1,IFITM1
Antigen Presentation Pathway	8.36	0.421	B2M,PSMB9,HLA-DOA,HLA-A,HLA-B,HLA-DQA1,TAP1,HLA-G,NLRC5,HLA-C,HLA-DMB,HLA-DQA2,HLA-F,TAPBP,TAP2,HLA-E
Th1 and Th2 Activation Pathway	6.01	0.184	mir-146,CCR5,HLA-DOA,ICAM1,TNFRSF4,HLA-A,HLA-B,HLA-DQA1,BMPR2,LGALS9,PSEN2,JAK2,TBX21,NFATC1,HLA-DMB,CD274,IRS2,STAT1,ICOSLG/LOC102723996,RUNX3,NOTCH3,CXCR4,BHLHE41,HAVCR1,ACVR1,IL27,IRF1,STAT4,CD40,CD80,IL10RA,IL2RA,JAK3,HLA-DQA2
Granulocyte Adhesion and Diapedesis	6	0.186	MMP7,ICAM1,MMP14,CXCL12,CCL24,CCL22,CXCL5,CCL5,CXCL9,ITGB3,IL1R2,CXCL10,ITGA3,CCL13,CCL8,SDC2,CXCL1,MMP19,CXCL8,CXCL11,SDC1,CXCR4,CCL23,PPBP,RDX,ITGA5,MMP2,IL1R1,CXCL16,IL1RN,CCL18,MMP9,CCL7
Death Receptor Signaling	5.46	0.228	PARP6,CASP3,NFKBIE,PARP10,ZC3HAV1,TNFSF10,IKBKE,PARP12,TBK1,PARP9,ACIN1,TRADD,TRAF2,RIPK1,PARP15,TIPARP,PARP11,SPTAN1,CFLAR,CASP7,PARP14
autophagy	4.57	0.25	STX17,CTSK,ULK1,CTSO,CTSF,ATG13,CTSL,CTSS,ATG4D,WIPI1,RB1CC1,MAP1LC3A,SQSTM1,CTSC,ACE
IL-4 Signaling	4.56	0.213	PTPN6,HLA-DOA,IL13RA1,HLA-A,HLA-B,HLA-DQA1,INPPL1,JAK2,NR3C1,NFATC1,SYNJ2,RRAS2,HLA-DMB,SOS1,MRAS,AKT3,IRS2,INPP5K,JAK3

## Sheet: Upstream Regulator ML signature
© 2000-2017 QIAGEN. All rights reserved.
Upstream Regulator	Expr Fold Change	p-value of overlap	Target molecules in dataset
NUPR1	45.927	3.43e-07	AGRN,ANGEL1,ARMC7,C3orf62,CARMIL1,CDKN1B,CEBPB,CXCL5,CXCL8,CXCR4,DAGLA,DENND5B,DUSP5,ELL2,EPGN,EREG,ETV6,FAM83G,FUCA1,GBP2,GCH1,GK,HK2,IFIT2,IL13RA1,IRS2,JADE2,KAT5,LIF,MGLL,MKL2,MSANTD3,MX2,MXD1,MYD88,NR1D2,NUPR1,PARP9,PFKFB3,PHTF1,PIM1,PLEKHM3,PLK3,PPFIBP2,RASAL2,RELB,RILPL2,RNF19B,RUSC2,SAMD4A,SAT1,SHOX2,SIPA1L2,SLC16A10,SLC39A8,SLC6A6,SNORD53,SPATS2L,ST6GALNAC6,STK38,STX3,TCTN2,TESK1,TMEM268,…
ISG15	41.194	4.65e-05	DDX58,IFI6,IFITM3,MX1,OAS1
PROC	27.36	0.00701	ACE,ANGPT2,CLU,CXCL5,CXCL8,ICAM1,MMP2,MMP9,THBS1
HERC5	24.492	0.0164	CCL5,IFIT2
USP18	24.227	1.56e-07	CXCL10,IFI6,IFITM3,IRF1,IRF7,IRF9,ISG15,MX1,OAS1,TNFSF10
TNFSF10	21.18	5.12e-10	ANGPT2,BAK1,CASP3,CFLAR,CXCL8,CXCR4,EIF2AK2,FTH1,HLA-A,HLA-C,HLA-F,IFI27,IFI6,IFIT1,IFITM1,IL1RN,IL2RA,IRF9,ISG15,mir-146,MMP2,MMP9,PSME2,SP100,STAT1,TNFAIP2,TNFSF10,TNK2
S100A8	19.212	5.6e-05	ARG2,BCL3,BMF,C1S,CD274,CD80,CPM,CSF2RB,CXCL10,CXCL8,CXCL9,DYRK3,FURIN,GJB2,ICAM1,ISG15,KCNMA1,MMP14,MMP2,MMP9,OLR1,PDGFC,PIK3IP1,PLK3,S100A8,SLC6A12,STAC2,UNC5A,USP18
IRF7	17.563	1.02e-46	ADAR,APOBEC3G,ATF4,CCL5,CCL8,CCNA1,CD40,CD80,CMPK2,CXCL10,CXCL9,DDX58,DHX58,DNAJA1,FAM26F,GBP1,GBP3,GBP4,GBP5,HELZ2,HERC5,IFI35,IFI44,IFI44L,IFI6,IFIH1,IFIT1,IFIT2,IFIT3,IFITM1,IFITM3,IFNK,IL15,IL15RA,IL27,IL4I1,IRF1,IRF7,IRF9,ISG15,ISG20,JAK2,MX1,MX2,NMI,NT5C3A,OAS1,OAS2,OAS3,OASL,PARP12,PARP14,PELI1,PHF11,PLSCR1,PSMB10,PSMB9,PSME2,RIPK2,RSAD2,RTP4,S100A8,SAMD9L,STAT1,STAT2,TAP1,TAP2,TDRD7,TLR8,…
STAT1	16.995	2.63e-26	ANGPT2,APOBEC3G,APOE,APOL6,AXL,B2M,BATF2,BCL2L11,CASP3,CCL5,CCND2,CD274,CD40,CDKN1B,CMPK2,CXCL10,CXCL11,CXCL8,CXCL9,DCSTAMP,DPP4,EIF2AK2,FAM26F,FGL2,FOXO1,FURIN,GBP1,GBP2,GBP3,GBP5,HERC6,ICAM1,IFI27,IFI35,IFI6,IFIT1,IFIT2,IFIT3,IFITM1,IFITM3,IL15,IL15RA,IL18BP,IL1R1,IRF1,IRF5,IRF7,IRF9,ISG15,JAK2,LY6E,MDM2,MMP9,MX1,NEURL3,OAS1,OAS2,OASL,PARP9,PDGFC,PIM1,PPARGC1B,PSMB10,PSMB9,PSME2,RNF213,RSAD2,SE…

## Sheet: Disease Functions ML signature
© 2000-2017 QIAGEN. All rights reserved.
Diseases or Functions Annotation	padj value	Molecules	# Molecules
cancer	2.64e-40	ABCA7,ABCC1,ABCC3,ABCD1,ABHD16B,ABHD4,ABHD5,ABHD8,ABI3,ABTB1,ACADS,ACAP2,ACE,ACIN1,ACO1,ACOT2,ACOT9,ACP5,ACSL1,ACSM5,ACVR1,ADAM12,ADAM17,ADAM28,ADAMDEC1,ADAMTSL4,ADAR,ADD3,ADGRL1,ADIPOR1,ADPRHL2,ADRA2B,AFAP1L1,AFDN,AGAP3,AGRN,AHI1,AHRR,AIFM2,AK5,AKAP17A,AKR1B1,AKR1C3,AKT1S1,AKT3,ALAS1,ALCAM,ALDH1A2,ALDH2,ALDH3A2,ALK,ALKBH7,ALOX15B,AMY2B,AMZ1,ANG,ANGEL1,ANGPT2,ANKDD1A,ANKRA2,ANKRD6,ANO5,ANPEP,ANXA…	1471
cell death	4.91e-32	ABCC1,ABCC3,ABCD1,ACE,ACIN1,ACSM5,ADAM12,ADAM17,ADAMTSL4,ADAR,ADD3,ADGRE2,ADIPOR1,AGAP3,AGO4,AGRN,AHI1,AIFM2,AKR1B1,AKR1C3,AKT1S1,AKT3,ALCAM,ALDH1A2,ALDH2,ALK,ALOX15B,ANG,ANGPT2,ANPEP,ANXA1,APBB1,APBB2,APOE,APOL1,APOL6,ARG2,ASAH1,ATF4,ATF5,ATG13,ATG14,ATN1,ATP2B4,ATP2C1,ATP6AP1,ATP6AP2,ATP6V0D2,AXL,B2M,B4GALT1,BACH1,BAG1,BAK1,BBC3,BCL2L11,BCL3,BHLHE41,BLOC1S2,BMF,BMP1,BRD2,C1GALT1,CACFD1,CADM1,CA…	577
inflammatory response	2.73e-24	ABCC1,ABCD1,ABHD12,ACE,ADAM17,ANGPT2,ANXA1,AOX1,APOE,APOL3,AXL,B4GALT1,BCL2L11,BRD2,CASP3,CCDC88A,CCL13,CCL18,CCL22,CCL23,CCL24,CCL5,CCL7,CCL8,CCR5,CD38,CD40,CD44,CD72,CD84,CEBPB,CHI3L1,CIRBP,CLCF1,CLCN7,CLEC12A,CLEC4A,CLEC4E,CLEC7A,CMKLR1,CNTF,CRTC2,CSF1R,CSF2RA,CSPG4,CTSS,CXCL1,CXCL10,CXCL11,CXCL12,CXCL16,CXCL5,CXCL8,CXCL9,CXCR4,CYLD,DICER1,DPP4,DUSP10,ELF4,ERN1,F2R,FABP4,FN1,FYN,GAL,GNA12,GPR6…	179
cell survival	1.34e-17	ABCC1,ABCC3,ACE,ADAM17,ADAR,ADGRE2,ADIPOR1,AGRN,AK5,AKT3,ALCAM,ALK,ANG,ANGPT2,APOBEC3A,APOE,ASAH1,ATF4,ATF5,ATP2C1,AXL,B2M,BAG1,BAK1,BAMBI,BBC3,BCL2L11,BCL3,BRD2,C1GALT1,CA2,CADM1,CASP3,CASP7,CBLB,CC2D1A,CCL18,CCL5,CCNA1,CD38,CD40,CD44,CD80,CDKN1B,CDKN1C,CEBPB,CFLAR,CHI3L1,CHKA,CISH,CLK3,CLU,CNTF,CRTC2,CSF1R,CSF2RA,CSF2RB,CXCL1,CXCL10,CXCL11,CXCL12,CXCL8,CXCL9,CXCR4,CYLD,DICER1,DPP4,DUSP10,DUSP14…	257
cell cycle progression	1.41e-08	ABTB1,ACSM5,ADAM12,ALK,ALOX15B,APBB1,APBB2,APOE,ARNTL2,AXL,B4GALT1,BAK1,BANP,BCL2L11,BMPR2,CASP3,CBX7,CC2D1A,CCNA1,CCND2,CCPG1,CD274,CD40,CD44,CDK14,CDKN1B,CDKN1C,CEBPB,CHMP4B,CIRBP,CLK3,CLU,CSF1R,CXCL10,CXCL12,CXCL8,CYLD,DDX58,DICER1,DNAJB4,DPP4,EIF2AK2,EPGN,EREG,ERF,ERN1,EWSR1,FAM72A,FBXW5,FOSL2,FOXO1,FOXO4,FYN,GADD45G,GAL,GAS2L1,GBP2,GNA12,GRN,HBP1,HERC5,HEXIM1,HLA-DQA1,HMG20B,HPGD,ICOSLG/LOC1…	171
autophagy	1.63e-08	ABHD5,ACSL1,AKT3,APOL1,APOL6,ATF4,ATG13,ATG14,ATG2A,ATG2B,ATG4D,BBC3,BCL2L11,BMF,C9orf72,CD38,CDKN1B,CEBPB,CFLAR,CHMP4B,CLEC12A,CTSL,CXCL12,CXCR4,DAPK1,DICER1,EIF2AK2,EPHB2,ERBIN,ERN1,FBXL20,FN1,FOXO1,GABARAPL1,HIVEP2,LRRK2,MAP1LC3A,MCOLN3,MDM2,MEFV,MFN1,MITF,MTMR3,MYD88,NACC1,NCF1,NFE2L2,NPC1,NUPR1,OPTN,PINK1,PIP4K2C,PLEKHF1,PTGER2,RAB12,RB1CC1,RIPK1,RUBCN,S100A8,S100A9,SIRT1,SOD2,SPHK1,SQSTM1,S…	81

## Sheet: Canonical Pathway WGCNA Modules
© 2000-2017 QIAGEN. All rights reserved.
	Ingenuity Canonical Pathways	-log(p-value)	Molecules
Green Yellow Module	Interferon Signaling	7.82974	IFIT3,OAS1,MX1,IFI35,IRF9,JAK2,TAP1,BAK1,ISG15,IFITM3,IFIT1,STAT2,IFI6,STAT1,IFITM1
	Antigen Presentation Pathway	6.71897	B2M,HLA-DOA,HLA-A,HLA-B,TAP1,HLA-G,NLRC5,HLA-DRB1,HLA-C,HLA-DRA,HLA-F,TAPBP,TAP2,HLA-E
	Activation of IRF by Cytosolic Pattern Recognition Receptors	5.71897	DHX58,MAP2K4,CREBBP,IRF9,TBK1,ADAR,ISG15,IFIH1,TANK,FADD,IRF7,RIPK1,DDX58,MAVS,STAT2,IFIT2,STAT1
	Role of RIG1-like Receptors in Antiviral Innate Immunity	5.02	IFIH1,FADD,DHX58,TANK,IRF7,TRAF2,RIPK1,CREBBP,DDX58,MAVS,TBK1,TRIM25,EP300
	NRF2-mediated Oxidative Stress Response	4.14997	MAP2K4,AKR7A3,RAF1,PRDX1,NQO2,GCLC,DNAJB2,EP300,SOD2,MAP2K2,KEAP1,ABCC1,GSTM4,MRAS,GCLM,GSK3B,TXN,CBR1,GSTM3,NQO1,CREBBP,TXNRD1,BACH1,GSR,DNAJC5,PIK3CB,AOX1,SQSTM1,MAPK7
	autophagy	2.97881	STX17,ATG13,LAMP2,ULK1,CTSK,VPS39,ATG9A,CTSO,CTSH,ATG4D,ATG4B,SQSTM1,CTSC
Dark Turquoise Module	Role of JAK1 and JAK3 in γc Cytokine Signaling	4.09	SOCS1,IL15RA,PTK2B,GRB2,JAK3,IL7
	Production of Nitric Oxide and Reactive Oxygen Species in Macrophages	2.45	NCF1,IKBKG,GRB2,PRKCE,IKBKE,JAK3,SIRPA
	Leukocyte Extravasation Signaling	2.25	TIMP3,NCF1,PTK2B,GRB2,AFDN,PRKCE,BCAR1
	Fatty Acid Activation	2.14	SLC27A3,ACSL1
	Mitochondrial Dysfunction	2.11	ATP5B,GPD2,APH1A,NDUFB6,ATP5G3,MAOA
AntiqueWhite4 Module	PI3K/AKT Signaling	2.49	JAK1,BAD,FOXO1,TYK2
	Endoplasmic Reticulum Stress Pathway	2.33	ERN1,ATF4
	Role of JAK1, JAK2 and TYK2 in Interferon Signaling	2.22	JAK1,TYK2
DarkGreen Module	CD40 Signaling	2.67	TRAF6,PIK3CA,MAP2K7,GAB1,PIK3C3,MAPK8,IRS2,CHUK,MAP2K5
	Apoptosis Signaling	2.29	ACIN1,MAP2K7,RRAS2,MAPK8,HTRA2,CAPN7,RPS6KA1,CHUK,BCL2L11
	JAK/Stat Signaling	1.99	PIK3CA,RRAS2,GAB1,PIK3C3,PIAS1,IRS2,SOCS7,SOCS5
	NF-κB Signaling	1.84	AZI2,MAP2K7,PIK3CA,MAPK8,TRAF6,BRAF,RRAS2,GAB1,PIK3C3,PELI1,IRS2,CHUK,TAB1
SkyBlue Module	Unfolded protein response	3.04	SYVN1,UBXN4,MBTPS1,DNAJB9
	Chemokine Signaling	2.62	CAMK2D,CXCR4,MAP2K1,OPN1SW
	Leptin Signaling in Obesity	2.32	PDE3B,MAP2K1,FRS2,PRKAR1A
	Leukotriene Biosynthesis	2.28	LTA4H,DPEP2
