# Supplementary material for: The cell fate regulator NUPR1 is induced by Mycobacterium leprae via type I interferon in human leprosy
Source: PLoS Negl Trop Dis. 2019 Jul 25;13(7):e0007589. doi: 10.1371/journal.pntd.0007589 (PMC6684084; doi:10.1371/journal.pntd.0007589)
Supplement: S3 Table — (XLSX) [file pntd.0007589.s009.xlsx]

## Sheet: IFN beta enriched genes 
RSAD2
IFIT2
IFI44L
IFIT1
IFIT3
OASL
APOBEC3A
NUPR1
ISG15
CDKN1C
MX1
HELZ2
PDGFRL
IFITM1
IFI27
ISG20
HERC5
USP18
TNFSF10
NEURL3
MX2
IRF7
LY6E
AXL
CKB
CXCL12
HERC6
SNORA11
HESX1
JUP
OAS3
DDX58
IFI44
CCL8
IFIH1
DHX58
SAMD9
RTP4
GMPR
OAS1
IFITM3
PPM1K
ACSM5
STAP1
IFIT5
IFI6
PNPT1
TNFSF18
TOR1B
DPP4
ATP10A
OR52K3P
CCL5
MAP1LC3A
LAMB1
KIAA0226
TTC21A
TTTY10
TRIM5
TUFT1
CD80
ZNF618
PIWIL4
NBPF7
CNP
CHST12
PRLR
TRANK1
BLZF1
PARP15
RABGAP1L

## Sheet: L-lep enriched genes
IFIT2
IFIT1
CXCL5
NUPR1
IFI27
CES1
IL27
OAS1
ACSM5
DDX60L
GK
PDE4DIP
ASRGL1
CLEC4E
TRIM25
PDGFC
ACP5
DDHD1
CCL23
PDLIM7
SPATA7
UCHL1
KLHDC8B
LILRB1
CYP27A1
ST18
KYNU
TBC1D2
TXNRD1
DMXL1
MME
VNN2
AKR1B1
ADAM12
DNM3
TMEM140
DHRS9
ELL2
KIAA0513
RARRES1
ADAM28
JAKMIP2
HS3ST2
SIGLEC1
TREML1
PRLR
SLC17A5
UNC93B1
RHBDF1
TRIM14
FARP1
HSD17B14
FUCA1
SETDB2
DENND5B
LILRB4
ZFYVE16
RDX
KCNJ5
RPS6KA2
SLC29A1
DOCK4
GM2A
SLC15A3
ALK
WDR91
MGLL
CPEB4
FCHO2
SGTB
FAM20C
CLCN7
ATP6V0D2
PARP15
APOE
IGHM
DAPK1
CDS2
